# Supplementary material for: The effect of antibiotic selection on collateral effects and evolvability of uropathogenic Escherichia coli
Source: NPJ Antimicrob Resist. 2024 Jul 17;2:19. doi: 10.1038/s44259-024-00037-4 (PMC11254750; doi:10.1038/s44259-024-00037-4)
Supplement: Supplementary file 2 — Supplementary_Data_1 [file 44259_2024_37_MOESM2_ESM.xlsx]

## Sheet: 34A
CHROM	POS	TYPE	REF	ALT	EVIDENCE	FTYPE	STRAND	NT_POS	AA_POS	EFFECT	LOCUS_TAG	GENE	PRODUCT	ptype
contig_1	2019	snp	T	G	G:94 T:0	CDS	+	611/1101	204/366	missense_variant c.611T>G p.Met204Arg	CKGBJK_00015	dnaN	DNA polymerase III subunit beta	16
contig_1	1413060	ins	G	GA	GA:63 G:1									0
contig_1	4051124	snp	A	C	C:82 A:0	CDS	-	81/480	27/159	missense_variant c.81T>G p.Asp27Glu	CKGBJK_19950	folA	dihydrofolate reductase	16
contig_1	4707572	del	CA	C	C:65 CA:1	ncRNA	-			intragenic_variant n.4707573delA	CKGBJK_23260	STnc370	Enterobacterial sRNA STnc370	0

## Sheet: 34B
CHROM	POS	TYPE	REF	ALT	EVIDENCE	FTYPE	STRAND	NT_POS	AA_POS	EFFECT	LOCUS_TAG	GENE	PRODUCT	ptype
contig_1	263868	del	GA	G	G:69 GA:0	CDS	-	472/1500	158/499	frameshift_variant c.472delT p.Ser158fs	CKGBJK_01280	pitA	inorganic phosphate transporter PitA	16
contig_1	517525	snp	A	G	G:88 A:1	CDS	+	911/1470	304/489	missense_variant c.911A>G p.Asp304Gly	CKGBJK_02625	rng	ribonuclease G	16
contig_3	37657	mnp	TCC	CAT	CAT:27 TCC:0									0
contig_3	37678	snp	T	C	C:20 T:0	CDS	+	18/351	6/116	synonymous_variant c.18T>C p.Phe6Phe	CKGBJK_25635		Transposase	1
contig_3	37714	snp	T	C	C:10 T:0	CDS	+	54/351	18/116	synonymous_variant c.54T>C p.Val18Val	CKGBJK_25635		Transposase	1

## Sheet: 39A
CHROM	POS	TYPE	REF	ALT	EVIDENCE	FTYPE	STRAND	NT_POS	AA_POS	EFFECT	LOCUS_TAG	GENE	PRODUCT	ptype
contig_1	4161191	snp	A	T	T:54 A:0	CDS	-	88/480	30/159	missense_variant c.88T>A p.Trp30Arg	AIBPGI_20535	folA	dihydrofolate reductase	16

## Sheet: 39B
CHROM	POS	TYPE	REF	ALT	EVIDENCE	FTYPE	STRAND	NT_POS	AA_POS	EFFECT	LOCUS_TAG	GENE	PRODUCT	ptype
contig_1	628160	snp	T	C	C:70 T:5	CDS	+	866/1146	289/381	missense_variant c.866T>C p.Ile289Thr	AIBPGI_03180	garK	glycerate 2-kinase	16
contig_1	4161191	snp	A	T	T:67 A:0	CDS	-	88/480	30/159	missense_variant c.88T>A p.Trp30Arg	AIBPGI_20535	folA	dihydrofolate reductase	16

## Sheet: 39C
CHROM	POS	TYPE	REF	ALT	EVIDENCE	FTYPE	STRAND	NT_POS	AA_POS	EFFECT	LOCUS_TAG	GENE	PRODUCT	ptype
contig_1	1198	snp	T	G	G:88 T:0	CDS	+	1198/1404	400/467	missense_variant c.1198T>G p.Ser400Ala	AIBPGI_00005	dnaA	chromosomal replication initiator protein DnaA	16
contig_1	4160999	snp	T	G	G:84 T:0	CDS	-	280/480	94/159	missense_variant c.280A>C p.Ile94Leu	AIBPGI_20535	folA	dihydrofolate reductase	16
contig_2	90555	del	CGGCTGTTGT	C	C:9 CGGCTGTTGT:0	CDS	-	2045/2334	679/777	disruptive_inframe_deletion c.2037_2045delACAACAGCC p.Gln680_Pro682del	AIBPGI_25840	traD	type IV conjugative transfer system coupling protein TraD	15

## Sheet: 39D
CHROM	POS	TYPE	REF	ALT	EVIDENCE	FTYPE	STRAND	NT_POS	AA_POS	EFFECT	LOCUS_TAG	GENE	PRODUCT	ptype
contig_1	1042075	snp	T	A	A:88 T:0	CDS	+	229/531	77/176	missense_variant c.229T>A p.Tyr77Asn	AIBPGI_05195	rppH	RNA pyrophosphohydrolase	16
contig_1	2810947	snp	A	G	G:89 A:0									1
contig_1	4161217	snp	G	A	A:77 G:0	CDS	-	62/480	21/159	missense_variant c.62C>T p.Pro21Leu	AIBPGI_20535	folA	dihydrofolate reductase	16

## Sheet: 59A
CHROM	POS	TYPE	REF	ALT	EVIDENCE	FTYPE	STRAND	NT_POS	AA_POS	EFFECT	LOCUS_TAG	GENE	PRODUCT	ptype
contig_1	2302563	snp	G	C	C:93 G:0	CDS	+	551/1077	184/358	missense_variant c.551G>C p.Gly184Ala	AMGFNO_11290	ydjL	Uncharacterized zinc-type alcohol dehydrogenase-like protein YdjL	16
contig_1	4072262	snp	A	C	C:62 A:0	CDS	-	83/480	28/159	missense_variant c.83T>G p.Leu28Arg	AMGFNO_20055	folA	dihydrofolate reductase	8
contig_1	4072376	snp	C	T	T:71 C:0									8
contig_1	4714797	snp	T	G	G:68 T:0	CDS	-	86/672	29/223	missense_variant c.86A>C p.Asp29Ala	AMGFNO_23315	nfi	deoxyribonuclease V	16

## Sheet: 59B
CHROM	POS	TYPE	REF	ALT	EVIDENCE	FTYPE	STRAND	NT_POS	AA_POS	EFFECT	LOCUS_TAG	GENE	PRODUCT	ptype
contig_1	4072377	ins	T	TATA	TATA:46 T:0									13

## Sheet: 59C
CHROM	POS	TYPE	REF	ALT	EVIDENCE	FTYPE	STRAND	NT_POS	AA_POS	EFFECT	LOCUS_TAG	GENE	PRODUCT	ptype
contig_1	4072257	snp	A	C	C:85 A:0	CDS	-	88/480	30/159	missense_variant c.88T>G p.Trp30Gly	AMGFNO_20055	folA	dihydrofolate reductase	8
contig_1	4072377	ins	T	TATA	TATA:60 T:0									8

## Sheet: 59D
CHROM	POS	TYPE	REF	ALT	EVIDENCE	FTYPE	STRAND	NT_POS	AA_POS	EFFECT	LOCUS_TAG	GENE	PRODUCT	ptype
contig_1	4072262	snp	A	C	C:78 A:0	CDS	-	83/480	28/159	missense_variant c.83T>G p.Leu28Arg	AMGFNO_20055	folA	dihydrofolate reductase	8
contig_1	4072376	snp	C	T	T:89 C:0									8
contig_1	4714797	snp	T	G	G:86 T:0	CDS	-	86/672	29/223	missense_variant c.86A>C p.Asp29Ala	AMGFNO_23315	nfi	deoxyribonuclease V	16
